# Supplementary material for: Inhibiting endocytosis in CGRP+ nociceptors attenuates inflammatory pain-like behavior
Source: Nat Commun. 2021 Oct 4;12:5812. doi: 10.1038/s41467-021-26100-6 (PMC8490418; doi:10.1038/s41467-021-26100-6)
Supplement: Supplementary file 7 — Source Data [file 41467_2021_26100_MOESM7_ESM.xlsx]

## Sheet: Figure 1
Figure 1C: Western Blot Quantification						Figure 1F: Formalin Assay (cumulative # of events)
	Scrambled shRNA Contra	Scrambled shRNA Ipsi	AP2α2 shRNA Contra	AP2α2 shRNA Ipsi		Licking Behavior	Scrambled shRNA						AP2α2 shRNA
Animal 1	1	1.1352	1	0.344741			Animal 1	Animal 2	Animal 3	Animal 4	Animal 5	Animal 6	Animal 1	Animal 2	Animal 3	Animal 4	Animal 5	Animal 6
Animal 2	1	0.791343	1	0.422267		Phase 1	143	41	136	93	145	103	0	10	284	256	48	141
Animal 3	1	0.771767	1	0.49139		Phase 2	237	456	670	476.5	201.5	399.5	199	7	513	249	75	114
						Lifting Behavior	Scrambled shRNA						AP2α2 shRNA
							Animal 1	Animal 2	Animal 3	Animal 4	Animal 5	Animal 6	Animal 1	Animal 2	Animal 3	Animal 4	Animal 5	Animal 6
Representative Blot						Phase 1	162	36	68	60.5	68.5	77.5	1	7	78	119	15	59
						Phase 2	256	173	284	275.5	180.5	309.5	72	14	307	103	35	63
						Flinching Behavior	Scrambled shRNA						AP2α2 shRNA
							Animal 1	Animal 2	Animal 3	Animal 4	Animal 5	Animal 6	Animal 1	Animal 2	Animal 3	Animal 4	Animal 5	Animal 6
						Phase 1	16	7	10	11	16.5	14.5	11	3	3	1	8	0
						Phase 2	98	49	67	72	79.5	71	32	38	45	115	97	46

## Sheet: Figure 2
Figure 2A: Pre-inflammation shRNA Knockdown Thermal (PWT in seconds)
	Scrambled shRNA Contralateral Paw											Scrambled shRNA Ipsilateral Paw											AP2α2 shRNA Contralateral Paw												AP2α2 shRNA Ipsilateral Paw
Day	Animal 1	Animal 2	Animal 3	Animal 4	Animal 5	Animal 6	Animal 7	Animal 8	Animal 9	Animal 10	Animal 11	Animal 1	Animal 2	Animal 3	Animal 4	Animal 5	Animal 6	Animal 7	Animal 8	Animal 9	Animal 10	Animal 11	Animal 1	Animal 2	Animal 3	Animal 4	Animal 5	Animal 6	Animal 7	Animal 8	Animal 9	Animal 10	Animal 11	Animal 12	Animal 1	Animal 2	Animal 3	Animal 4	Animal 5	Animal 6	Animal 7	Animal 8	Animal 9	Animal 10	Animal 11	Animal 12
-3	7.9	10.05	7.675	9.975	12.125	12.65	11.7	10.775	8.175	10.475	8.975	7.875	9.05	7.8	7.525	13.175	10.3	12.25	13.925	9.525	9.1	10.05	6.6	11.1	10.45	11.78	11.375	10.85	8.45	11.2	9.1	11.125	8.65	11.625	9.325	10.6	9.65	13.75	11.025	10.35	9.225	10.4	10.575	10.875	8.825	12.225
-2	8.525	9.775	7.95	9.85	10.65	10.675	9.85	14.3	9.725	9.525	9.65	8	12.2	9.175	10.5	7.9	9.925	8.4	10.2	10.225	10.175	12.3	9.2	8.85	8.15	9.175	11.525	11.125	9.55	9.85	9.475	10.275	10.05	8.95	9	7.875	10.025	8	11.85	13.175	9.85	10.9	11.25	11	9.05	10.55
-1	8.8	7.7	8.175	9	11.925	8.325	10.725	10.725	9.725	10.275	12.225	9.35	6.65	8.05	12	8.75	9.5	9.525	9.65	9.325	11.2	11.525	11.225	7.1	8.925	8.85	12.3	10.525	11.875	10.925	12.675	11.775	11.55	11.2	8.2	10.9	9.375	12	11.15	9.35	9.075	10.9	10	10.075	9.8	11.675
8	7.55	6.05	11	8.35	9.15	11.075	10.6	8.525	9.7	8.225	9.775	5.2	2.075	2	3.175	2.45	1.275	1.45	1.2	1.7	2.2	2.375	8.3	7.725	8.625	12.825	7.73	9.85	12.6	13.2	7.975	11.3	12.125	12.1	8.375	2.6	9.2	4.9	2.73	1.65	3.025	1.475	1.625	3.8	4.825	6.5
12	9.625	10.525	10.6	10.275	10.45	9.95	9.775	7.775	9.425	8.125	9.875	5.4	5.825	6.875	8.4	8.3	2.675	4.025	3.7	4.225	3	3.775	8.4	9.2	14.125	8.625	8.25	10.9	13	9.225	13.85	12.525	11.275	10	9.2	8.575	11.775	8.775	8.15	8.025	6.75	7.95	3.5	8.925	6.225	3.275
16	8.825	8.475	7.325	11.775	8.4	11.475	9.875	9.125	10.5	9.8	8.925	9.15	9.05	7.65	4.95	11.65	8.55	5.075	5.075	3.775	3.175	4.4	7.775	7.7	10.55	10.05	10.775	9.175	8.3	12.3	10.175	10.175	12.525	7.675	9.25	11.25	8.625	7.625	10.525	9.525	8.1	13.325	7.525	4.975	12.825	8.825
20	8.275	8.2	10.825	10.4	10.03	12.25	8.9	12.8	9.5	8.875	12.225	11.125	11.225	4.3	7.7	11.66	8.75	2.425	8.3	4.525	4.125	7.65	11.25	9.875	11.05	9.95	11.76	10.475	11.3	9.725	11.75	12.675	11.4	12.975	7.325	10.8	10.85	5.65	8.625	8.1	11.95	8.2	7.25	5.9	6.675	13.425
Figure 2B: Pre-inflammation shRNA Knockdown Mechanical (% of baseline)
	Scrambled shRNA Ipsilateral Paw								AP2α2 shRNA Ipsilateral Paw
Day	Animal 1	Animal 2	Animal 3	Animal 4	Animal 5	Animal 6	Animal 7	Animal 8	Animal 1	Animal 2	Animal 3	Animal 4	Animal 5	Animal 6	Animal 7	Animal 8
1	10.3353	1.4039	39.1125	1.4039	1.4039	5.3128	10.3353	10.3353	39.1125	5.3128	39.1125	20.1057	20.1057	39.1125	39.1125	39.1125
5	10.3353	1.4039	10.3353	5.3128	5.3128	10.3353	5.3128	10.3353	20.1057	20.1057	10.3353	20.1057	20.1057	39.1125	148.016	39.1125
9	10.3353	10.3353	0.7217	5.3128	5.3128	10.3353	1.4039	10.3353	10.3353	1.4039	76.0872	10.3353	20.1057	10.3353	20.1057	10.3353
13	5.3128	20.1057	5.3128	10.3353	1.4039	20.1057	10.3353	10.3353	39.1125	39.1125	76.0872	20.1057	39.1125	20.1057	148.016	20.1057
17	10.3353	76.0872	76.0872	5.3128	1.4039	5.3128	39.1125	76.0872	39.1125	148.016	39.1125	76.0872	39.1125	20.1057	39.1125	10.3353
Figure 2C: Post-Inflammation shRNA Knockdown Thermal (PWT in seconds)
	Scrambled shRNA Contralateral Paw								Scrambled shRNA Ipsilateral Paw								AP2α2 shRNA Contralateral Paw								AP2α2 shRNA Ipsilateral Paw
Day	Animal 1	Animal 2	Animal 3	Animal 4	Animal 5	Animal 6	Animal 7	Animal 8	Animal 1	Animal 2	Animal 3	Animal 4	Animal 5	Animal 6	Animal 7	Animal 8	Animal 1	Animal 2	Animal 3	Animal 4	Animal 5	Animal 6	Animal 7	Animal 8	Animal 1	Animal 2	Animal 3	Animal 4	Animal 5	Animal 6	Animal 7	Animal 8
-3	13.925	11.85	10.375	10.75	15.1	10.325	9.375	11.275	10.775	8.775	9.75	10.875	11.03	12.1	11.575	10.875	9.3	12.1	7.975	10.7	9.775	8.5	14.8	9.225	9.6	13.375	8.95	10.13	10.125	10.175	10.175	15.1
-2	14.6	9.65	10.525	10.55	11.05	9.7	12.2	12.125	10.825	10.375	11.075	12.45	10.825	12.7	10.625	11.325	13.575	8.15	10.625	10.075	11.25	12.6	10	11.4	9.05	12.05	12.675	10.225	10.575	12.625	11.475	7.625
-1	9.925	9.6	10.025	8.575	11.275	9.825	8.625	9.475	10.975	12.15	10.525	10.5	9.175	11.175	11.4	11.725	8.8	9.75	9.925	8.53	11.7	7.9	6.5	10.275	9.325	10.225	11.05	7.63	9.55	13.2	8.625	7.55
5	8.25	12.23	7.55	11.85	11.875	10.275	11.875	10.3	4.325	7.03	4.6	8.075	9.55	4.95	5.725	5.175	9.275	10.5	9.775	9.05	9.95	10.425	11.675	10.1	6.3	7.75	7.475	4.9	10.325	4.625	7.8	7.025
9	6.525	11.1	8.75	9.825	10.125	11.6	6.825	11.96	4.2	5.35	2.525	6.325	7.05	6.6	3.9	5.3	8.5	9.2	8.9	8.775	7.85	9.4	9.7	8.76	5.46	9.025	6.7	9.775	8.1	8.3	7.8	5.075
13	9.35	8.125	7.66	11.775	10.875	8.5	9.075	9.3	5.9	4.15	2.76	7.9	9.3	4.325	4.55	4.125	11.125	9.5	11.4	11.175	10.9	9.425	11.05	11.225	11	5.1	7.86	11.475	7.575	7.025	6	8.75

## Sheet: Figure 4
Figure 4A: Formalin Assay (cumulative # of events)
Licking Behavior	Scrambled Peptide						AP2 Inhibitor Peptide
	Animal 1	Animal 2	Animal 3	Animal 4	Animal 5	Animal 6	Animal 1	Animal 2	Animal 3	Animal 4	Animal 5	Animal 6
Phase 1	67	89	41	66	151	25	85	49	47	38	71	89
Phase 2	149	277	144	138	181	214	63	40	140	129	146	16
Lifting behavior	Scrambled Peptide						AP2 Inhibitor Peptide
	Animal 1	Animal 2	Animal 3	Animal 4	Animal 5	Animal 6	Animal 1	Animal 2	Animal 3	Animal 4	Animal 5	Animal 6
Phase 1	35	33	6	18	7	11	48	32	12	33	21	54
Phase 2	128	74	45	22	85	44	29	50	77	80	16	94
Flinching Behavior	Scrambled Peptide						AP2 Inhibitor Peptide
	Animal 1	Animal 2	Animal 3	Animal 4	Animal 5	Animal 6	Animal 1	Animal 2	Animal 3	Animal 4	Animal 5	Animal 6
Phase 1	8	3	7	3	5	2	8	6	6	20	4	9
Phase 2	92	17	43	20	21	28	26	26	23	27	20	51
Figure 4B: CFA-Induced Inflammation - Thermal Behavior (PWT in seconds)
	Scrambled Peptide Contralateral																AP2 Inhibitor Peptide Contralateral																Scrambled Peptide Ipsilateral																AP2 Inhibitor Peptide Ipsilateral
Day	Animal 1	Animal 2	Animal 3	Animal 4	Animal 5	Animal 6	Animal 7	Animal 8	Animal 9	Animal 10	Animal 11	Animal 12	Animal 13	Animal 14	Animal 15	Animal 16	Animal 1	Animal 2	Animal 3	Animal 4	Animal 5	Animal 6	Animal 7	Animal 8	Animal 9	Animal 10	Animal 11	Animal 12	Animal 13	Animal 14	Animal 15	Animal 16	Animal 1	Animal 2	Animal 3	Animal 4	Animal 5	Animal 6	Animal 7	Animal 8	Animal 9	Animal 10	Animal 11	Animal 12	Animal 13	Animal 14	Animal 15	Animal 16	Animal 1
-3	10.325	8.2	7.55	13.175	12.4	10.375	11.75	14.375	10.375	8.075	9.425	12.325	8.625	8.45	11.1	7.5	12.175	12.975	9.525	11.425	13.9	7.7	10.775	12.625	7.6	12.1	13.9	10.1	10.025	10.7	12.1	10.65	7.525	10.425	9.7	13.775	10.65	10.825	12.425	11.875	11.225	10.825	11.375	11.075	9.025	10.9	9.175	9.325	11
-2	9.375	9.575	8.125	12.8	11.925	13.575	13.175	12.1	8.9	8.525	12.2	11.025	8.75	11.35	8.775	9	12.225	13.8	9.95	11.3	10.925	11.275	10.175	13.85	11.475	8.3	10.725	9.575	11.7	8.05	10.275	11.25	8.825	10.5	11.425	10	10.325	11.325	12.55	10.35	12.725	13.55	11.3	13.3	9.525	13.85	9.5	10.95	10.85
-1	11.1	9.925	12.45	10.85	10	10.375	10.775	11.1	8.2	10.75	7.925	11.525	10.225	9.4	9.975	10.325	10.425	11.725	11.225	13.675	12.625	9.375	9.525	9.55	9.675	7.15	12.225	11.95	8.1	10.15	10.95	9.275	8.8	9.3	7.65	11.775	7.275	11.775	12.85	11.925	9.625	9.05	9.9325	12.65	10.475	10.975	9.55	7.225	11.3
1	10.925	8.75	10.3	8.6	8.125	10.05	9.35	8.975	7.05	6.675	9.875	9.775	10.425	11.85	11.15	7.675	11.975	8.35	11.225	9.375	9.15	8.625	11.575	6.95	9.6	10.5	10.05	8.475	8.375	10.5	9.75	9.1	3	2.475	5.325	1.625	1.6	2.1	1.9	2.375	1.625	0.625	1.375	2.375	1.625	1.275	1.2	0.875	2.375
2	10.7	9.575	8.475	10.2	12.3	10.75	8.425	9.175	10.85	6.975	9.8	9.125	12.75	9.475	8.775	11	11	10.55	9.825	8.525	11.2	8.05	11.575	8.175	8.8	11.275	9.3	10.025	9.35	8.025	7.9	9.225	2.175	3.325	3.9	5.475	1.675	4.175	4.225	2.45	6.275	3.125	4.15	4.6	1.875	2.175	1.375	2.175	7.575
3	9.25	5.975	9.75	11.05	7.4	9.875	8.475	9.05	8.45	8.625	8.825	7.025	9.325	7.875	12.75	8.625	10.3	13.875	9.5	8.15	9.575	8.35	14.075	6.775	10.4	9.3	9.675	8.45	11.175	11.4	12.65	10.175	4.475	1.8	3.1	5.675	5.6	6.375	4.5	4.975	3.45	5.225	4.825	3.5	3.9	4.3	2.6	7.225	8.525
5	12.85	8	7.5	8.075	8.2	14.325	10.025	8.4	11.15	11.8	9.125	10.3	9.95	9	10.125	10.525	9.325	8.725	9.225	15	6.95	8.15	8.375	15.1	13.25	12.425	8.55	9.175	10.2	10	8.975	11.35	8.925	4.75	6.6	9.85	6.425	5.925	5.6	5.575	3.45	5.45	3.8	9.125	5.7	5.075	2.375	5.275	9.8
9	9.275	9.35	10.525	7.875	8.525	9.4	6.575	9.9	11.575	9.575	9.825	8.1	10.075	10.375	10.825	9.9	11.225	7.525	10.075	12.75	10.025	8.725	9.775	13.425	10.075	12.675	10.75	9.375	8.425	11.1	7.3	8.6	8.825	6.075	7.35	9.175	3.9	8.275	7.9	10.55	2.55	7.825	9.475	8.275	7.05	6.675	2.85	7.125	9.375
13	9	8.925	10.8	9.35	10.85	8.75	10.5	9.475	12.575	13.7	9.075	10.375	10.25	10.45	8.925	11.35	9.7	11.075	10.425	8.775	8.975	9.55	12.25	10.2	10.675	9.85	10.275	9.9	7.85	11.05	11.225	8.075	11.225	8.9	7.725	9.875	13.3	8.725	11.85	8.675	7.425	6.975	3.975	11.8	3.3	5.525	4.25	5.875	8.675
Figure 4C: CFA-Induced Inflammation - Thermal Behavior Males (PWT in seconds)
	Scrambled Peptide Contralateral								AP2 Inhibitor Peptide Contralateral								Scrambled Peptide Contralateral								AP2 Inhibitor Peptide Contralateral
Day	Animal 1	Animal 2	Animal 3	Animal 4	Animal 5	Animal 6	Animal 7	Animal 8	Animal 1	Animal 2	Animal 3	Animal 4	Animal 5	Animal 6	Animal 7	Animal 8	Animal 1	Animal 2	Animal 3	Animal 4	Animal 5	Animal 6	Animal 7	Animal 8	Animal 1	Animal 2	Animal 3	Animal 4	Animal 5	Animal 6	Animal 7	Animal 8
-3	10.325	8.2	7.55	13.175	12.4	10.375	11.75	14.375	12.175	12.975	9.525	11.425	13.9	7.7	10.775	12.625	7.525	10.425	9.7	13.775	10.65	10.825	12.425	11.875	11	11.75	8	12.175	13.85	11.55	10.9	10.125
-2	9.375	9.575	8.125	12.8	11.925	13.575	13.175	12.1	12.225	13.8	9.95	11.3	10.925	11.275	10.175	13.85	8.825	10.5	11.425	10	10.325	11.325	12.55	10.35	10.85	12.75	9.1	13.775	12.3	12.9	13.225	8.25
-1	11.1	9.925	12.45	10.85	10	10.375	10.775	11.1	10.425	11.725	11.225	13.675	12.625	9.375	9.525	9.55	8.8	9.3	7.65	11.775	7.275	11.775	12.85	11.925	11.3	9.625	8.5	12.075	11.15	10.95	9.95	10.9
1	10.925	8.75	10.3	8.6	8.125	10.05	9.35	8.975	11.975	8.35	11.225	9.375	9.15	8.625	11.575	6.95	3	2.475	5.325	1.625	1.6	2.1	1.9	2.375	2.375	2.65	3.175	2.475	1.65	2.1	3.8	1.025
2	10.7	9.575	8.475	10.2	12.3	10.75	8.425	9.175	11	10.55	9.825	8.525	11.2	8.05	11.575	8.175	2.175	3.325	3.9	5.475	1.675	4.175	4.225	2.45	7.575	8.525	7.125	3.85	6.95	4.65	9.575	5.55
3	9.25	5.975	9.75	11.05	7.4	9.875	8.475	9.05	10.3	13.875	9.5	8.15	9.575	8.35	14.075	6.775	4.475	1.8	3.1	5.675	5.6	6.375	4.5	4.975	8.525	7.55	7.075	7.85	12	7.725	8.8	6.775
5	12.85	8	7.5	8.075	8.2	14.325	10.025	8.4	9.325	8.725	9.225	15	6.95	8.15	8.375	15.1	8.925	4.75	6.6	9.85	6.425	5.925	5.6	5.575	9.8	8.2	7.825	11.925	9.95	8.075	5.65	8.25
9	9.275	9.35	10.525	7.875	8.525	9.4	6.575	9.9	11.225	7.525	10.075	12.75	10.025	8.725	9.775	13.425	8.825	6.075	7.35	9.175	3.9	8.275	7.9	10.55	9.375	9.125	8.85	10.95	6.3	8.675	7.375	10.65
13	9	8.925	10.8	9.35	10.85	8.75	10.5	9.475	9.7	11.075	10.425	8.775	8.975	9.55	12.25	10.2	11.225	8.9	7.725	9.875	13.3	8.725	11.85	8.675	8.675	10.075	7.75	11.95	9.2	9.4	9.45	10.4
Figure 4D: CFA-Induced Inflammation - Thermal Behavior Females (PWT in seconds)
	Scrambled Peptide Contralateral								AP2 Inhibitor Peptide Contralateral								Scrambled Peptide Contralateral								AP2 Inhibitor Peptide Contralateral
Day	Animal 1	Animal 2	Animal 3	Animal 4	Animal 5	Animal 6	Animal 7	Animal 8	Animal 1	Animal 2	Animal 3	Animal 4	Animal 5	Animal 6	Animal 7	Animal 8	Animal 1	Animal 2	Animal 3	Animal 4	Animal 5	Animal 6	Animal 7	Animal 8	Animal 1	Animal 2	Animal 3	Animal 4	Animal 5	Animal 6	Animal 7	Animal 8
-3	9.425	10.375	8.075	12.325	8.625	8.45	11.1	7.5	13.9	7.6	12.1	10.1	10.025	10.7	12.1	10.65	11.375	11.225	10.825	11.075	9.025	10.9	9.175	9.325	9.175	10.2	12.675	11.875	11.225	10.55	12.225	9.1
-2	12.2	8.9	8.525	11.025	8.75	11.35	8.775	9	10.725	11.475	8.3	9.575	11.7	8.05	10.275	11.25	11.3	12.725	13.55	13.3	9.525	13.85	9.5	10.95	8.8	9.575	9.725	9.8	8.75	12.325	10.925	12.6
-1	7.925	8.2	10.75	11.525	10.225	9.4	9.975	10.325	12.225	9.675	7.15	11.95	8.1	10.15	10.95	9.275	9.9325	9.625	9.05	12.65	10.475	10.975	9.55	7.225	9.05	11.875	8.825	11.075	13.7	11.825	10.5	9.925
1	9.875	7.05	6.675	9.775	10.425	11.85	11.15	7.675	10.05	9.6	10.5	8.475	8.375	10.5	9.75	9.1	1.375	1.625	0.625	2.375	1.625	1.275	1.2	0.875	2.15	1.075	1.6	1.7	1.725	2.35	1.075	2.075
2	9.8	10.85	6.975	9.125	12.75	9.475	8.775	11	9.3	8.8	11.275	10.025	9.35	8.025	7.9	9.225	4.15	6.275	3.125	4.6	1.875	2.175	1.375	2.175	2.5	7	3.8	4.725	3.875	3.075	3	4.475
3	8.825	8.45	8.625	7.025	9.325	7.875	12.75	8.625	9.675	10.4	9.3	8.45	11.175	11.4	12.65	10.175	4.825	3.45	5.225	3.5	3.9	4.3	2.6	7.225	8.875	5.65	5.825	7.9	4.225	4.45	5.825	10.9
5	9.125	11.15	11.8	10.3	9.95	9	10.125	10.525	8.55	13.25	12.425	9.175	10.2	10	8.975	11.35	3.8	3.45	5.45	9.125	5.7	5.075	2.375	5.275	5.4	10.875	7.675	10.375	6.2	4.775	3.2	8.675
9	9.825	11.575	9.575	8.1	10.075	10.375	10.825	9.9	10.75	10.075	12.675	9.375	8.425	11.1	7.3	8.6	9.475	2.55	7.825	8.275	7.05	6.675	2.85	7.125	9.175	4.775	6.65	7.675	7	6.825	8.9	9.1
13	9.075	12.575	13.7	10.375	10.25	10.45	8.925	11.35	10.275	10.675	9.85	9.9	7.85	11.05	11.225	8.075	3.975	7.425	6.975	11.8	3.3	5.525	4.25	5.875	8.95	8.075	8.5	10.375	8.45	5.05	6.825	6.65
Figure 4E: CFA-Induced Inflammation - A.U.C.					Figure 4F: CFA-Induced Inflammation - A.U.C. Males					Figure 4G: CFA-Induced Inflammation - A.U.C. Females
Scrambled Peptide Contralateral Paw	AP2 Inhibitor Peptide Contralateral Paw	Scrambled Peptide Ipsilateral Paw	AP2 Inhibitor Peptide Ipsilateral Paw		Scrambled Peptide Contralateral Paw	AP2 Inhibitor Peptide Contralateral Paw	Scrambled Peptide Ipsilateral Paw	AP2 Inhibitor Peptide Ipsilateral Paw		Scrambled Peptide Contralateral Paw	AP2 Inhibitor Peptide Contralateral Paw	Scrambled Peptide Ipsilateral Paw	AP2 Inhibitor Peptide Ipsilateral Paw
123.7	124.7	94.91	105.8		123.7	124.7	94.91	105.8		112.8	118	69.33	87.69
102.2	114	63.61	102.4		102.2	114	63.61	102.4		132	130.6	47.66	83.89
114.5	118.5	75.86	93.7		114.5	118.5	75.86	93.7		124.4	138.2	72.88	79.96
105.5	139	100.8	120.3		105.5	139	100.8	120.3		108.6	111.8	95.11	100
107.9	109	72.35	99.23		107.9	109	72.35	99.23		122.6	110.3	60.44	74.58
128.7	103.3	83.11	95.01		128.7	103.3	83.11	95.01		116.6	126.9	62.24	62.65
103.2	127.2	84.03	90.03		103.2	127.2	84.03	90.03		125	110.3	32.9	71.13
111	141.2	87.38	104.4		111	141.2	87.38	104.4		121.7	113.6	69.53	97.59
112.8	118	69.33	87.69
132	130.6	47.66	83.89
124.4	138.2	72.88	79.96
108.6	111.8	95.11	100
122.6	110.3	60.44	74.58
116.6	126.9	62.24	62.65
125	110.3	32.9	71.13
121.7	113.6	69.53	97.59
Figure 4K: CFA-Induced Inflammation Ipsilateral Paw - Mechanical (% of baseline)
	Scrambled Peptide Ipsilateral Paw											AP2 Inhibitor Papetide Ipsilateral
Day	Animal 1	Animal 2	Animal 3	Animal 4	Animal 5	Animal 6	Animal 7	Animal 8	Animal 9	Animal 10	Animal 11	Animal 1	Animal 2	Animal 3	Animal 4	Animal 5	Animal 6	Animal 7	Animal 8	Animal 9	Animal 10	Animal 11
1	1.0897	15.5695	4.1126	8.0012	4.1126	15.5621	15.5621	2.1123	4.1126	15.5695	8.0012	1.9561	14.4183	14.4183	1.9561	1.9561	1.9561	7.4096	1.9561	1.9561	7.4096	1.9561
2	2.1123	15.5695	4.1126	2.1123	8.0012	4.1126	8.0012	8.0012	8.0012	8.0012	4.1126	28.0486	14.4183	14.4183	54.5628	14.4114	14.4114	14.4114	3.8085	3.8085	28.0486	14.4183
3	8.0012	15.5695	4.1126	58.9195	8.0012	8.0012	4.1126	30.2808	8.0012	1.0897	8.0012	28.0486	7.4096	54.5628	14.4183	1.9561	3.8085	14.4114	1.9561	3.8085	1.9561	7.4096
5	4.1126	15.5695	8.0012	30.2882	8.0027	8.0027	15.5681	8.0027	2.1123	4.1126	4.1126	14.4183	14.4183	54.5628	14.4183	7.411	3.8085	7.4096	7.4096	1.9561	3.8085	3.8085
9	8.0012	30.286	2.1123	4.1126	4.1126	2.1123	2.1123	15.5621	2.1145	2.1145	8.0027	7.4096	7.4096	7.4096	7.4096	7.411	1.9582	1.9582	3.8099	3.8099	3.8099	1.9582
Figure 4L: CFA-Induced Inflammation - Dynamic Weight Bearing (% of rear weight placed on ipsilateral hind paw)
Animal	Scrambled Peptide Ipsilateral Paw 24 hours Post-CFA	Scrambled Peptide Ipsilateral Paw 48 hours Post-CFA	AP2 Inhibitor Peptide Ipsilateral Paw 24 hours Post-CFA	AP2 Inhibitor Peptide Ipsilateral Paw 24 hours Post-CFA
1	33.1733	20.094	20.7689	21.9542
2	45.4418	32.8378	48.6601	50.1257
3	47.6615	59.5932	13.6585	21.6939
4	48.5391	50.9372	37.7732	38.6723
5	25.0185	33.32	20.3753	31.1527
6	14.1013	33.6671	21.655	36.1533
7	32.0309	40.1541	29.372	22.9302
8	24.0979	33.0667	33.6909	39.1287
[truncated: 15 more columns]

## Sheet: Figure 5
Figure 5B: Incisional Pain - Thermal (PWT in seconds)
	Scrambled Peptide Contralateral														AP2 Inhibitor Peptide Contralateral																		Scrambled Peptide Ipsilateral														AP2 Inhibitor Peptide Ipsilateral
Day	Animal 1	Animal 2	Animal 3	Animal 4	Animal 5	Animal 6	Animal 7	Animal 8	Animal 9	Animal 10	Animal 11	Animal 12	Animal 13	Animal 14	Animal 1	Animal 2	Animal 3	Animal 4	Animal 5	Animal 6	Animal 7	Animal 8	Animal 9	Animal 10	Animal 11	Animal 12	Animal 13	Animal 14	Animal 15	Animal 16	Animal 17	Animal 18	Animal 1	Animal 2	Animal 3	Animal 4	Animal 5	Animal 6	Animal 7	Animal 8	Animal 9	Animal 10	Animal 11	Animal 12	Animal 13	Animal 14	Animal 1	Animal 2	Animal 3
-2	17.075	13.325	14.675	13.65	14.95	16.35	9.45	16.375	9.9	14.525	9.725	13.875	17.475	13.6	18.95	15.625	12.5	14.325	16.25	14.4	9.375	11.675	11.35	14.075	13.7	14.825	15.45	11.5	17.8	16.95	17.45	17.8	16.275	16.375	12.75	14.525	15.26	15.95	11.95	14.6	9.875	11.75	12.3	13.225	15.025	12.975	15.6	14.7	13.875
-1	15.275	15.15	15.175	15.2	11.425	15.525	14.3	12.5	10.025	13.825	13.2	16.375	15.525	9.375	17.2	15.9	15	17.45	16.925	17.55	10.15	14.6	9.575	15.025	12.55	11.975	16.45	10.275	14.95	16.8	11.65	15.075	18.125	14.6	16.7	14.275	11.275	15.475	13	13.15	12.375	12.3	13.325	14.275	13.825	12.95	13.9	15.7	15.6
1	16.425	14.2	11.675	15.075	12.275	10.625	13.625	16.4	10.675	13.925	11.275	18.125	15.5	12.35	17.55	12.7	10.325	11.225	17.125	15.85	13.25	9.9	13.1	14.2	12.225	12.7	16.925	12.15	9.4	13.725	12.525	12.1	4.1	3.925	3.875	5.7	6.4	7.8	6.7	7.4	3.2	6.6	6.65	7	5.85	5.55	7.6	8.7	5.6
2	12.925	14.975	16.275	11	13.775	10.525	13.675	11.975	10.875	11.725	11.925	10.525	13.5	10.375	15.375	16.675	16.125	12.325	12.575	12.175	11.3	11.45	11.7	14.475	12.875	15.05	12.725	14.55	11.475	12.2	12.125	14.975	6.225	4.2	7.025	5	4.875	7.325	7.325	9.075	4.5	7.175	10.575	11.875	11.875	8.775	8.325	8.25	7.85
3	12.55	15.375	14.1	11.7	13.25	13.625	12.75	13.975	10.625	14.2	10.675	10.55	13.725	12.75	13.5	16.125	15.1	14.275	12.025	14.4	10.225	13.7	10.775	15.65	17.425	15.65	12.05	12.55	11.125	10.75	11.55	14.35	5.225	5.025	6.65	7.8	7.35	9.025	7.95	10.375	8.375	8.125	8.95	5	6.675	9.5	6.675	10.325	10.425
4	15.1	13.15	12.05	12.425	11.55	11.3	9.8	15.9	10.75	9.05	11.85	12.925	15.875	12.95	17.95	14.5	10.3	10.975	10.825	13.35	11.85	12.175	10.95	13.925	17.825	13.075	12.05	12.325	9.225	13.35	11.875	12.125	4.775	8.35	7.75	8.125	4.7	6.1	7.85	11.225	7.25	8.4	9.1	6.175	9.575	9.3	8.225	13.525	6.95
5	12.25	13.825	10.85	13.425	12.475	9.325	12.375	15.525	11.125	11.55	8.95	12.75	11.975	11.875	18.25	13	12.625	12.4	13.42	10.2	10.175	12.25	9.8	12.525	12.15	12.575	12.9	12.05	12.975	11.625	11.45	11.525	9.55	12.175	7.825	7.35	7.775	7.6	6.275	8.175	9.25	11.775	9.05	7.775	8.8	10.325	14.65	10.2	13.375
6	12.325	14.525	14.375	9.525	9.975	13.275	11.15	14.3	11.95	9.725	12.5	8.925	16.825	13.05	13.9	16.65	10.075	7.625	14.4	11.675	10.075	10.2	9.5	15.725	16.075	12.375	18.3	12.225	11.55	14.05	14.4	13.075	7.275	7.95	8.15	12.375	7.85	6.9	8.475	9.725	14	6.825	11.05	8.725	12.4	11.15	9.65	14.175	10.075
7	13.4	13.7	13.025	10.825	12.975	13.2	11.775	13.9	11.4	10.9	11.475	12.625	14.075	10.225	12.525	13.4	11.1	12.225	10.65	12.6	11.575	10.275	10.15	15.2	13.1	17.05	18.45	9.225	13.95	12.125	15.95	12.7	9.325	10.6	13.375	10.875	12.575	10.775	14.925	11.275	11.15	10.675	11.625	10.3	11.6	11.725	8.2	17	10.7
8	12.2	18.3	11.375	13.15	14.325	11.725	13.325	13.525	10.85	13.875	11.825	12.875	13.625	11.1	11.6	13.8	14.1	12.775	12.8	11.6	10.175	11.6	10.375	17.025	11.55	12.1	15.025	10.9	10.025	11.9	10.85	12.65	9.875	15.175	11.725	11.225	8.425	11.4	10.55	12.75	9.85	11.15	10.75	10.15	11	7.8	7.675	12.4	10.325
9	13.875	14.75	14.525	11.7	11.7	13.1	14.3	12.825	9.275	11.15	10.2	11.1	13.35	12.75	14.7	13	15.075	14.95	12.225	10.425	12.2	10.35	9.8	15.025	14.475	14.675	16.025	15.075	10.25	11.95	13.525	16.575	10.775	12.3	15.225	9.825	9.45	9.5	13.7	14.8	13.7	9.475	10.625	10.725	10.65	11.8	12.675	8.875	13.275
Figure 5C: Incisional Pain - Thermal Males (PWT in seconds)
	Scrambled Peptide Contralateral							AP2 Inhibitor Peptide Contralateral									Scrambled Peptide Ipsilateral							AP2 Inhibitor Peptide Ipsilateral
Day	Animal 1	Animal 2	Animal 3	Animal 4	Animal 5	Animal 6	Animal 7	Animal 1	Animal 2	Animal 3	Animal 4	Animal 5	Animal 6	Animal 7	Animal 8	Animal 9	Animal 1	Animal 2	Animal 3	Animal 4	Animal 5	Animal 6	Animal 7	Animal 1	Animal 2	Animal 3	Animal 4	Animal 5	Animal 6	Animal 7	Animal 8	Animal 9
-2	17.075	13.325	14.675	13.65	9.9	14.525	9.725	18.95	15.625	12.5	14.325	16.25	14.4	9.375	11.675	11.35	16.275	16.375	12.75	14.525	9.875	11.75	12.3	15.6	14.7	13.875	15.325	13.55	17.2	11.325	11.475	12.275
-1	15.275	15.15	15.175	15.2	10.025	13.825	13.2	17.2	15.9	15	17.45	16.925	17.55	10.15	14.6	9.575	18.125	14.6	16.7	14.275	12.375	12.3	13.325	13.9	15.7	15.6	16.9	17.525	16.3	11.525	10.975	11.075
1	16.425	14.2	11.675	15.075	10.675	13.925	11.275	17.55	12.7	10.325	11.225	17.125	15.85	13.25	9.9	13.1	4.1	3.925	3.875	5.7	3.2	6.6	6.65	7.6	8.7	5.6	6.075	8.85	7.775	6.75	9.625	8.525
2	12.925	14.975	16.275	11	10.875	11.725	11.925	15.375	16.675	16.125	12.325	12.575	12.175	11.3	11.45	11.7	6.225	4.2	7.025	5	4.5	7.175	10.575	8.325	8.25	7.85	7.925	8.6	12.1	9.95	7.45	10
3	12.55	15.375	14.1	11.7	10.625	14.2	10.675	13.5	16.125	15.1	14.275	12.025	14.4	10.225	13.7	10.775	5.225	5.025	6.65	7.8	8.375	8.125	8.95	6.675	10.325	10.425	11.675	7.925	9.35	8.475	8.525	9.125
4	15.1	13.15	12.05	12.425	10.75	9.05	11.85	17.95	14.5	10.3	10.975	10.825	13.35	11.85	12.175	10.95	4.775	8.35	7.75	8.125	7.25	8.4	9.1	8.225	13.525	6.95	11.425	9.425	13.35	9.2	12.25	7.35
5	12.25	13.825	10.85	13.425	11.125	11.55	8.95	18.25	13	12.625	12.4	13.42	10.2	10.175	12.25	9.8	9.55	12.175	7.825	7.35	9.25	11.775	9.05	14.65	10.2	13.375	7.625	8.975	9.2	10.325	11.6	10.75
6	12.325	14.525	14.375	9.525	11.95	9.725	12.5	13.9	16.65	10.075	7.625	14.4	11.675	10.075	10.2	9.5	7.275	7.95	8.15	12.375	14	6.825	11.05	9.65	14.175	10.075	7.625	10.375	9.8	10.7	7.95	10.275
7	13.4	13.7	13.025	10.825	11.4	10.9	11.475	12.525	13.4	11.1	12.225	10.65	12.6	11.575	10.275	10.15	9.325	10.6	13.375	10.875	11.15	10.675	11.625	8.2	17	10.7	9.925	10.4	12.625	10.525	11.175	10.85
8	12.2	18.3	11.375	13.15	10.85	13.875	11.825	11.6	13.8	14.1	12.775	12.8	11.6	10.175	11.6	10.375	9.875	15.175	11.725	11.225	9.85	11.15	10.75	7.675	12.4	10.325	9.9	12.45	13.35	10.7	10.1	12.725
9	13.875	14.75	14.525	11.7	9.275	11.15	10.2	14.7	13	15.075	14.95	12.225	10.425	12.2	10.35	9.8	10.775	12.3	15.225	9.825	13.7	9.475	10.625	12.675	8.875	13.275	11.85	12.125	9.975	9.9	9	10.125
Figure 5D: Incisional Pain - Thermal Females (PWT in seconds)
	Scrambled Peptide Contralateral							AP2 Inhibitor Peptide Contralateral									Scrambled Peptide Ipsilateral							AP2 Inhibitor Peptide Ipsilateral
Day	Animal 1	Animal 2	Animal 3	Animal 4	Animal 5	Animal 6	Animal 7	Animal 1	Animal 2	Animal 3	Animal 4	Animal 5	Animal 6	Animal 7	Animal 8	Animal 9	Animal 1	Animal 2	Animal 3	Animal 4	Animal 5	Animal 6	Animal 7	Animal 1	Animal 2	Animal 3	Animal 4	Animal 5	Animal 6	Animal 7	Animal 8	Animal 9
-2	14.95	16.35	9.45	16.375	13.875	17.475	13.6	14.075	13.7	14.825	15.45	11.5	17.8	16.95	17.45	17.8	15.26	15.95	11.95	14.6	13.225	15.025	12.975	14.725	14.75	14.425	14.8	14.375	16.075	16.575	13.725	15.9
-1	11.425	15.525	14.3	12.5	16.375	15.525	9.375	15.025	12.55	11.975	16.45	10.275	14.95	16.8	11.65	15.075	11.275	15.475	13	13.15	14.275	13.825	12.95	12.525	11.95	13.1	12.45	11.8	11.3	16.425	13.225	12.1
1	12.275	10.625	13.625	16.4	18.125	15.5	12.35	14.2	12.225	12.7	16.925	12.15	9.4	13.725	12.525	12.1	6.4	7.8	6.7	7.4	7	5.85	5.55	11.7	8.675	10.7	8.525	7.05	9.575	8.375	6.025	8.2
2	13.775	10.525	13.675	11.975	10.525	13.5	10.375	14.475	12.875	15.05	12.725	14.55	11.475	12.2	12.125	14.975	4.875	7.325	7.325	9.075	11.875	11.875	8.775	8.975	8.3	12.15	8.45	9.05	7.55	10	11.075	11.075
3	13.25	13.625	12.75	13.975	10.55	13.725	12.75	15.65	17.425	15.65	12.05	12.55	11.125	10.75	11.55	14.35	7.35	9.025	7.95	10.375	5	6.675	9.5	14.275	7.375	11.8	10.825	12.125	12.2	9.175	10.375	10.7
4	11.55	11.3	9.8	15.9	12.925	15.875	12.95	13.925	17.825	13.075	12.05	12.325	9.225	13.35	11.875	12.125	4.7	6.1	7.85	11.225	6.175	9.575	9.3	12.8	12.3	14.825	5.45	8.925	8.1	12.75	12.6	9.6
5	12.475	9.325	12.375	15.525	12.75	11.975	11.875	12.525	12.15	12.575	12.9	12.05	12.975	11.625	11.45	11.525	7.775	7.6	6.275	8.175	7.775	8.8	10.325	15.3	10.7	9.425	13.3	13.1	11.675	10.275	11.65	9.9
6	9.975	13.275	11.15	14.3	8.925	16.825	13.05	15.725	16.075	12.375	18.3	12.225	11.55	14.05	14.4	13.075	7.85	6.9	8.475	9.725	8.725	12.4	11.15	13.975	13.575	8.6575	13.35	10.2	10.125	11.375	10.975	12.3
7	12.975	13.2	11.775	13.9	12.625	14.075	10.225	15.2	13.1	17.05	18.45	9.225	13.95	12.125	15.95	12.7	12.575	10.775	14.925	11.275	10.3	11.6	11.725	16.825	8.55	15.7	13.65	12.95	9.475	11.925	12.2	9.3
8	14.325	11.725	13.325	13.525	12.875	13.625	11.1	17.025	11.55	12.1	15.025	10.9	10.025	11.9	10.85	12.65	8.425	11.4	10.55	12.75	10.15	11	7.8	12.025	14.225	10.6	11.175	12.25	11.425	12.225	11.45	12.025
9	11.7	13.1	14.3	12.825	11.1	13.35	12.75	15.025	14.475	14.675	16.025	15.075	10.25	11.95	13.525	16.575	9.45	9.5	13.7	14.8	10.725	10.65	11.8	14.725	15.545	14.825	14.625	10.95	7.225	11.05	15.25	15.75
Figure 5E: Incisional Pain - A.U.C.					Figure 5F: Incisional Pain - A.U.C. Males					Figure 5G: Incisional Pain - A.U.C. Females
Scrambled Peptide Contralateral Paw	AP2 Inhibitor Peptide Contralateral Paw	Scrambled Peptide Ipsilateral Paw	AP2 Inhibitor Peptide Ipsilateral Paw		Scrambled Peptide Contralateral Paw	AP2 Inhibitor Peptide Contralateral Paw	Scrambled Peptide Ipsilateral Paw	AP2 Inhibitor Peptide Ipsilateral Paw		Scrambled Peptide Contralateral Paw	AP2 Inhibitor Peptide Contralateral Paw	Scrambled Peptide Ipsilateral Paw	AP2 Inhibitor Peptide Ipsilateral Paw
105.9	119.2	59.69	73.54		105.9	119.2	59.69	73.54		100.3	101.4	61.48	78.64
118.3	117	71.59	94.66		118.3	117	71.59	94.66		94.84	99.14	67.78	88.65
105.2	102.1	72.05	79.14		105.2	102.1	72.05	79.14		98.81	88.1	73.55	78.2
95.44	95.69	70.51	75.06		95.44	95.69	70.51	75.06		113.7	91.78	83.7	78.36
100.3	101.4	61.48	78.64		87.55	84.7	72.83	80.4		95.79	111.6	68.86	95.92
94.84	99.14	67.78	88.65		93.56	119.1	72.16	107.4		114	118	80.18	87.78
98.81	88.1	73.55	78.2		89.94	114.4	79.74	87.14		94.88	97.44	77.25	87.6
113.7	91.78	83.7	78.36			91.78		78.36			101.2		90.96
87.55	84.7	72.83	80.4			84.7		80.4			105.7		86.87
93.56	119.1	72.16	107.4
89.94	114.4	79.74	87.14
95.79	111.6	68.86	95.92
114	118	80.18	87.78
94.88	97.44	77.25	87.6
	90.15		78.95
	98.84		87.44
	101.2		90.96
	105.7		86.87
Figure 5K: Incisional Pain Ipsilateral Paw - Mechanical (% of baseline)
	Scrambled Peptide Ipsilateral Paw																																AP2 Inhibitor Peptide Ipsilateral Paw
Day	Animal 1				Animal 2				Animal 3				Animal 4				Animal 5				Animal 6				Animal 7				Animal 8				Animal 1				Animal 2				Animal 3				Animal 4				Animal 5
1	22.088	14.7253	14.7253	42.3353	60.742	18.4067	42.3353	60.742	42.3353	34.9727	46.0167	44.176	53.3794	38.654	46.0167	42.3353	29.4507	31.2913	31.2913	57.0607	34.9727	34.9727	53.3794	20.2473	46.0167	57.0607	106.759	77.308	44.176	73.6267	20.2473	42.3353	69.1358	36.214	55.9671	42.7984	47.7366	32.9218	108.642	57.6132	55.9671	103.704	39.5062	83.9506	49.3827	21.3992	23.0453	64.1975	36.214
2	27.61	51.5387	36.8133	79.1487	42.3353	57.0607	11.044	115.962	51.5387	106.759	97.5554	73.6267	51.5387	128.847	68.1047	64.4234	42.3353	36.8133	49.698	69.9454	29.4507	33.132	34.9727	25.7693	55.22	62.5827	68.1047	31.2913	75.4673	51.5387	57.0607	58.9014	29.6296	14.8148	60.9053	39.5062	60.9053	31.2757	83.9506	36.214	32.9218	24.6914	113.58	51.0288	49.3827	64.1975	23.0453	42.7984	57.6132
3	46.0167	36.8133	97.5554	46.0167	130.687	69.9454	58.9014	66.264	64.4234	62.5827	55.22	31.2913	134.369	88.352	57.0607	95.7147	69.9454	44.176	29.4507	57.0607	42.3353	42.3353	38.654	31.2913	38.654	25.7693	51.5387	36.8133	33.132	77.308	36.8133	36.8133	26.3375	72.428	54.321	46.0905	97.1193	98.7654	164.609	85.5967	54.321	110.288	120.165	92.1811	39.5062	34.5679	34.5679	31.2757	52.6749
4	42.3353	80.9894	82.83	84.6707	60.742	134.369	27.61	57.0607	88.352	80.9894	69.9454	40.4947	147.253	184.067	90.1927	108.599	51.5387	25.7693	27.61	95.7147	49.698	34.9727	77.308	47.8573	51.5387	42.3353	53.3794	25.7693	40.4947	44.176	58.9014	71.786	87.2428	77.3663	36.214	151.44	49.3827	79.0123	55.9671	24.6914	77.3663	36.214	102.058	37.8601	88.8889	126.749	105.35	82.3045	55.9671
5	36.8133	60.742	47.8573	69.9454	139.891	86.5114	158.297	88.352	73.6267	73.6267	134.369	101.237	150.935	47.8573	47.8573	128.847	77.308	125.165	38.654	53.3794	184.067	90.1927	57.0607	33.132	51.5387	154.616	101.237	66.264	31.2913	34.9727	123.325	58.9014	23.0453	36.214	116.872	75.7202	92.1811	72.428	65.8436	77.3663	92.1811	72.428	72.428	98.7654	156.379	92.1811	60.9053	37.8601	67.4897
6	184.067	143.572	184.067	184.067	139.891	127.006	119.643	62.5827	127.006	86.5114	40.4947	128.847	66.264	47.8573	66.264	114.121	66.264	25.7693	57.0607	53.3794	58.9014	64.4234	80.9894	114.121	184.067	101.237	73.6267	147.253	75.4673	47.8573	80.9894	66.264	120.165	39.5062	164.609	90.535	125.103	113.58	106.996	55.9671	46.0905	72.428	108.642	59.2593	36.214	123.457	105.35	97.1193	59.2593
7	25.7693	156.457	176.704	184.067	97.5554	154.616	123.325	115.962	145.413	130.687	73.6267	90.1927	176.704	156.457	184.067	90.1927	42.3353	97.5554	167.501	79.1487	44.176	103.077	106.759	68.1047	152.775	47.8573	101.237	128.847	101.237	92.0334	121.484	71.786	116.872	82.3045	47.7366	67.4897	115.226	113.58	162.963	144.856	103.704	64.1975	126.749	111.934	47.7366	72.428	52.6749	120.165	74.0741
8	119.643	86.5114	57.0607	82.83	184.067	82.83	66.264	57.0607	58.9014	53.3794	57.0607	71.786	99.396	114.121	184.067	163.819	138.05	62.5827	110.44	57.0607	38.654	58.9014	40.4947	79.1487	136.209	57.0607	147.253	75.4673	51.5387	57.0607	69.9454	62.5827	82.3045	164.609	36.214	110.288	44.4444	31.2757	121.811	77.3663	82.3045	82.3045	64.1975	67.4897	90.535	65.8436	60.9053	80.6584	164.609
9	92.0334	184.067	73.6267	184.067	149.094	66.264	64.4234	86.5114	62.5827	64.4234	84.6707	84.6707	114.121	57.0607	49.698	75.4673	27.61	14.7253	51.5387	27.61	34.9727	66.264	86.5114	88.352	121.484	138.05	53.3794	68.1047	51.5387	46.0167	14.7253	53.3794	75.7202	125.103	164.609	121.811	46.0905	125.103	82.3045	64.1975	32.9218	37.8601	65.8436	93.8272	49.3827	64.1975	64.1975	41.1523	93.8272
[truncated: 15 more columns]

## Sheet: Figure 6
Figure 6C: CGRP Immunolabeling in Rodent Hind Paw
Quartile of Termination	Scrambled Peptide			AP2 Inhibitory Peptide
Q1	5	3	6	2	2	0
Q2	5	2	4	8	6	4
Q3	1	2	1	15	13	6
Q4	0	0	1	7	2	13

## Sheet: Supplemental Figure 2
Supplemental Figure 2A: Cross-sectional Area of Ipsilateral Hind Paw
	Scrambled shRNA			AP2α2 shRNA
	Animal 1	Animal 2	Animal 3	Animal 1	Animal 2	Animal 3
Pre-CFA	14.4	11.25	10	10	10	12.5
24 hrs Post-CFA	31.5	24.75	24	21	24	24
Supplemental Figure 2B: Pre-inflammation shRNA Knockdown Contralateral Paw - Mechanical
	Scrambled shRNA Contralateral Paw								AP2α2 shRNA Contralateral Paw
Day	Animal 1	Animal 2	Animal 3	Animal 4	Animal 5	Animal 6	Animal 7	Animal 8	Animal 1	Animal 2	Animal 3	Animal 4	Animal 5	Animal 6	Animal 7	Animal 8
1	140.55	9.814	37.1397	19.0915	37.1397	37.1397	9.814	37.1397	19.0915	9.814	140.55	37.1397	37.1397	37.1397	140.55	72.2494
5	9.814	9.814	9.814	37.1397	9.814	19.0915	37.1397	37.1397	37.1397	37.1397	140.55	37.1397	9.814	140.55	72.2494	37.1397
9	72.2494	9.814	37.1397	5.0448	9.814	140.55	140.55	9.814	19.0915	140.55	140.55	72.2494	37.1397	37.1397	37.1397	72.2494
13	9.814	140.55	37.1397	5.0448	37.1397	9.814	37.1397	37.1397	37.1397	37.1397	37.1397	140.55	37.1397	140.55	72.2494	19.0915
17	37.1397	19.0915	72.2494	37.1397	19.0915	19.0915	72.2494	37.1397	37.1397	37.1397	37.1397	140.55	9.814	37.1397	72.2494	37.1397
Supplemental Figure 2C: Pre-Inflammation shRNA Knockdown Mechanical - Male
	Scrambled shRNA Contralateral Paw				Scrambled shRNA Ipsilateral Paw				AP2α2 shRNA Contralateral Paw				AP2α2 shRNA Ipsilateral Paw
Day	Animal 1	Animal 2	Animal 3	Animal 4	Animal 1	Animal 2	Animal 3	Animal 4	Animal 1	Animal 2	Animal 3	Animal 4	Animal 1	Animal 2	Animal 3	Animal 4
1	140.55	9.814	37.1397	19.0915	10.3353	1.4039	39.1125	1.4039	19.0915	9.814	140.55	37.1397	39.1125	5.3128	39.1125	20.1057
5	9.814	9.814	9.814	37.1397	10.3353	1.4039	10.3353	5.3128	37.1397	37.1397	140.55	37.1397	20.1057	20.1057	10.3353	20.1057
9	72.2494	9.814	37.1397	5.0448	10.3353	10.3353	0.7217	5.3128	19.0915	140.55	140.55	72.2494	10.3353	1.4039	76.0872	10.3353
13	9.814	140.55	37.1397	5.0448	5.3128	20.1057	5.3128	10.3353	37.1397	37.1397	37.1397	140.55	39.1125	39.1125	76.0872	20.1057
17	37.1397	19.0915	72.2494	37.1397	10.3353	76.0872	76.0872	5.3128	37.1397	37.1397	37.1397	140.55	39.1125	148.016	39.1125	76.0872
Supplemental Figure 2D: Pre-Inflammation shRNA Knockdown Mechanical - Female
	Scrambled shRNA Contralateral Paw				Scrambled shRNA Ipsilateral Paw				AP2α2 shRNA Contralateral Paw				AP2α2 shRNA Ipsilateral Paw
Day	Animal 1	Animal 2	Animal 3	Animal 4	Animal 1	Animal 2	Animal 3	Animal 4	Animal 1	Animal 2	Animal 3	Animal 4	Animal 1	Animal 2	Animal 3	Animal 4
1	37.1397	37.1397	9.814	37.1397	1.4039	5.3128	10.3353	10.3353	37.1397	37.1397	140.55	72.2494	20.1057	39.1125	39.1125	39.1125
5	9.814	19.0915	37.1397	37.1397	5.3128	10.3353	5.3128	10.3353	9.814	140.55	72.2494	37.1397	20.1057	39.1125	148.016	39.1125
9	9.814	140.55	140.55	9.814	5.3128	10.3353	1.4039	10.3353	37.1397	37.1397	37.1397	72.2494	20.1057	10.3353	20.1057	10.3353
13	37.1397	9.814	37.1397	37.1397	1.4039	20.1057	10.3353	10.3353	37.1397	140.55	72.2494	19.0915	39.1125	20.1057	148.016	20.1057
17	19.0915	19.0915	72.2494	37.1397	1.4039	5.3128	39.1125	76.0872	9.814	37.1397	72.2494	37.1397	39.1125	20.1057	39.1125	10.3353

## Sheet: Supplemental Figure 4
Supplemental Figure 4A: Cross-sectional Area of Ipsilateral Hind Paw
	Scrambled Peptide			AP2 Inhibitor Peptide
	Animal 1	Animal 2	Animal 3	Animal 1	Animal 2	Animal 3
Pre-CFA	14.5	13.72	14.5	12.96	12.5	12
24 hrs Post-CFA	30	25.42	27	23.4	27	30.6
Supplemental Figure 4B: CFA-Induced Inflammation Contralateral Paw - Mechanical
	Scrambled Peptide Contralateral Paw											AP2 Inhibitor Peptide Contralateral Paw
Day	Animal 1	Animal 2	Animal 3	Animal 4	Animal 5	Animal 6	Animal 7	Animal 8	Animal 9	Animal 10	Animal 11	Animal 1	Animal 2	Animal 3	Animal 4	Animal 5	Animal 6	Animal 7	Animal 8	Animal 9	Animal 10	Animal 11
1	58.4269	221.095	15.4394	58.4269	221.095	221.095	30.0328	221.095	113.656	58.4269	58.4269	58.4269	113.656	221.095	113.656	221.095	113.501	221.095	15.432	58.4269	58.4269	113.656
2	58.4269	221.095	58.4269	58.4269	113.649	113.649	113.649	113.649	58.4269	30.035	58.4269	58.4269	113.656	58.4269	58.4269	221.095	221.095	58.4195	58.4195	30.035	58.4269	30.035
3	15.4394	58.4269	58.4269	58.4269	113.649	58.4195	113.649	30.0276	113.656	15.4394	221.095	58.4269	113.656	58.4269	113.656	113.649	58.4195	113.649	30.0276	221.095	58.4269	113.656
5	113.656	113.656	221.095	58.4269	113.654	113.654	113.654	113.654	30.035	58.4269	58.4269	58.4269	113.656	30.035	221.095	113.654	58.4232	113.654	58.4232	113.656	113.656	58.4269
9	113.654	113.656	113.656	113.656	221.096	221.096	113.654	58.4232	58.4232	113.654	113.654	58.4232	113.656	221.096	221.095	113.654	113.654	221.096	58.4232	58.4232	221.096	58.4232
Supplemental Figure 4C: CFA-Induced Inflammation Mechanical - Male
	Scrambled Peptide Contralateral Paw							Scrambled Peptide Ipsilateral Paw							AP2 Inhibitor Peptide Contralateral Paw							AP2 Inhibitor Peptide Ipsilateral Paw
Day	Animal 1	Animal 2	Animal 3	Animal 4	Animal 5	Animal 6	Animal 7	Animal 1	Animal 2	Animal 3	Animal 4	Animal 5	Animal 6	Animal 7	Animal 1	Animal 2	Animal 3	Animal 4	Animal 5	Animal 6	Animal 7	Animal 1	Animal 2	Animal 3	Animal 4	Animal 5	Animal 6	Animal 7
1	58.4269	221.095	15.4394	58.4269	221.095	221.095	30.0328	1.0897	15.5695	4.1126	8.0012	4.1126	15.5621	15.5621	58.4269	113.656	221.095	113.656	221.095	113.501	221.095	1.9561	14.4183	14.4183	1.9561	1.9561	1.9561	7.4096
2	58.4269	221.095	58.4269	58.4269	113.649	113.649	113.649	2.1123	15.5695	4.1126	2.1123	8.0012	4.1126	8.0012	58.4269	113.656	58.4269	58.4269	221.095	221.095	58.4195	28.0486	14.4183	14.4183	54.5628	14.4114	14.4114	14.4114
3	15.4394	58.4269	58.4269	58.4269	113.649	58.4195	113.649	8.0012	15.5695	4.1126	58.9195	8.0012	8.0012	4.1126	58.4269	113.656	58.4269	113.656	113.649	58.4195	113.649	28.0486	7.4096	54.5628	14.4183	1.9561	3.8085	14.4114
5	113.656	113.656	221.095	58.4269	113.654	113.654	113.654	4.1126	15.5695	8.0012	30.2882	8.0027	8.0027	15.5681	58.4269	113.656	30.035	221.095	113.654	58.4232	113.654	14.4183	14.4183	54.5628	14.4183	7.411	3.8085	7.4096
9	113.654	113.656	113.656	113.656	221.096	221.096	113.654	8.0012	30.286	2.1123	4.1126	4.1126	2.1123	2.1123	58.4232	113.656	221.096	221.095	113.654	113.654	221.096	7.4096	7.4096	7.4096	7.4096	7.411	1.9582	1.9582
Supplemental Figure 4D: CFA-Induced Inflammation Mechanical - Female
	Scrambled Peptide Contralateral Paw				Scrambled Peptide Ipsilateral Paw				AP2 Inhibitor Peptide Contralateral Paw				AP2 Inhibitor Peptide Ipsilateral Paw
Day	Animal 1	Animal 2	Animal 3	Animal 4	Animal 1	Animal 2	Animal 3	Animal 4	Animal 1	Animal 2	Animal 3	Animal 4	Animal 1	Animal 2	Animal 3	Animal 4
1	221.095	113.656	58.4269	58.4269	2.1123	4.1126	15.5695	8.0012	15.432	58.4269	58.4269	113.656	1.9561	1.9561	7.4096	1.9561
2	113.649	58.4269	30.035	58.4269	8.0012	8.0012	8.0012	4.1126	58.4195	30.035	58.4269	30.035	3.8085	3.8085	28.0486	14.4183
3	30.0276	113.656	15.4394	221.095	30.2808	8.0012	1.0897	8.0012	30.0276	221.095	58.4269	113.656	1.9561	3.8085	1.9561	7.4096
5	113.654	30.035	58.4269	58.4269	8.0027	2.1123	4.1126	4.1126	58.4232	113.656	113.656	58.4269	7.4096	1.9561	3.8085	3.8085
9	58.4232	58.4232	113.654	113.654	15.5621	2.1145	2.1145	8.0027	58.4232	58.4232	221.096	58.4232	3.8099	3.8099	3.8099	1.9582

## Sheet: Supplemental Figure 5
Supplemental Figure 5: Incisional Pain Contralateral Paw - Mechanical (% of baseline)
	Scrambled Peptide Contralateral Paw																																AP2 Inhibitor Peptide Contralateral Paw
Day	Animal 1				Animal 2				Animal 3				Animal 4				Animal 5				Animal 6				Animal 7				Animal 8				Animal 1				Animal 2				Animal 3				Animal 4				Animal 5
1	97.5459	112.426	81.0127	54.5595	112.426	64.4795	130.612	59.5195	165.332	99.1992	120.692	105.812	123.999	74.3994	120.692	44.6396	79.3593	61.1728	62.8261	105.812	57.8662	56.2129	163.679	127.306	85.9726	107.466	102.506	135.572	84.3193	100.853	36.373	72.7461	102.506	59.5195	74.3994	54.5595	128.959	79.3593	56.2129	54.5595	165.332	152.105	59.5195	44.6396	61.1728	107.466	59.5195	94.2392	127.306
2	47.9463	102.506	36.373	104.159	89.2792	87.6259	90.9326	79.3593	123.999	92.5859	160.372	100.853	99.1992	130.612	155.412	56.2129	26.4531	46.2929	57.8662	24.7998	82.666	100.853	54.5595	99.1992	138.879	127.306	69.4394	112.426	67.7861	87.6259	92.5859	99.1992	57.8662	41.333	44.6396	29.7597	90.9326	59.5195	74.3994	90.9326	102.506	44.6396	82.666	163.679	94.2392	127.306	76.0527	117.386	28.1064
3	148.799	104.159	119.039	66.1328	79.3593	71.0927	79.3593	56.2129	132.266	127.306	145.492	56.2129	85.9726	102.506	66.1328	97.5458	85.9726	33.0664	49.5996	109.119	54.5595	85.9726	41.333	24.7998	109.119	97.5458	59.5195	125.652	87.6259	114.079	38.0263	77.706	72.7461	59.5195	61.1728	59.5195	56.2129	76.0527	49.5996	41.333	89.2792	152.105	92.5859	56.2129	42.9863	61.1728	119.039	52.9062	165.332
4	140.532	79.3593	79.3593	85.9726	51.2529	82.666	82.666	92.5859	39.6797	38.0263	33.0664	41.333	67.7861	133.919	95.8925	77.706	66.1328	59.5195	42.9863	67.7861	97.5458	47.9463	99.1992	14.8799	61.1728	95.8925	132.266	115.732	92.5859	133.919	64.4795	36.373	57.8662	34.7197	71.0927	81.0127	85.9726	34.7197	28.1064	130.612	28.1064	74.3994	41.333	84.3193	47.9463	42.9863	54.5595	62.8261	90.9326
5	100.853	82.666	109.119	122.346	97.5458	47.9463	67.7861	89.2792	82.666	119.039	57.8662	84.3193	97.5458	132.266	90.9326	94.2392	72.7461	123.999	69.4394	64.4795	36.373	33.0664	77.706	71.0927	36.373	56.2129	71.0927	74.3994	122.346	120.692	94.2392	77.706	84.3193	31.4131	52.9062	51.2529	31.4131	41.333	49.5996	24.7998	79.3593	97.5458	61.1728	52.9062	62.8261	44.6396	29.7597	13.2266	133.919
6	36.373	61.1728	54.5595	64.4795	140.532	62.8261	81.0127	61.1728	128.959	90.9326	117.386	72.7461	71.0927	61.1728	89.2792	123.999	42.9863	62.8261	47.9463	100.853	104.159	64.4795	44.6396	142.185	47.9463	109.119	47.9463	122.346	34.7197	99.1992	51.2529	117.386	31.4131	33.0664	47.9463	18.1865	140.532	62.8261	81.0127	61.1728	23.1465	119.039	77.706	69.4394	36.373	79.3593	95.8925	54.5595	44.6396
7	52.9062	69.4394	94.2392	59.5195	107.466	95.8925	104.159	117.386	130.612	85.9726	64.4795	82.666	74.3994	77.706	137.226	74.3994	74.3994	72.7461	56.2129	77.706	82.666	82.666	76.0527	127.306	38.0263	82.666	38.0263	165.332	148.799	102.506	90.9326	123.999	38.0263	29.7597	138.879	41.333	23.1465	56.2129	51.2529	24.7998	104.159	57.8662	120.692	46.2929	36.373	33.0664	66.1328	11.5732	56.2129
8	104.159	94.2392	105.812	114.079	41.333	42.9863	14.8799	51.2529	72.7461	71.0927	34.7197	82.666	115.732	114.079	76.0527	41.333	52.9062	57.8662	69.4394	36.373	52.9062	52.9062	74.3994	36.373	29.7597	21.4932	120.692	62.8261	71.0927	120.692	84.3193	59.5195	64.4795	107.466	39.6797	61.1728	14.8799	114.079	36.373	61.1728	69.4394	23.1465	95.8925	8.2666	69.4394	71.0927	39.6797	79.3593	92.5859
9	120.692	130.612	122.346	46.2929	87.6259	84.3193	36.373	52.9062	102.506	69.4394	165.332	46.2929	137.226	90.9326	34.7197	59.5195	29.7597	61.1728	127.306	47.9463	69.4394	49.5996	51.2529	119.039	122.346	102.506	92.5859	150.452	38.0263	76.0527	69.4394	39.6797	84.3193	67.7861	36.373	56.2129	64.4795	59.5195	66.1328	62.8261	49.5996	79.3593	34.7197	19.8398	115.732	95.8925	56.2129	39.6797	39.6797
[truncated: 15 more columns]

## Sheet: Supplemental Figure 6
Supplementary Figure 6A: Formalin Assay (cumulative # of events)
Licking Behavior	Scrambled Peptide						AP2 Inhibitor Peptide						P1			P2			P3			P4
	Animal 1	Animal 2	Animal 3	Animal 4	Animal 5	Animal 6	Animal 1	Animal 2	Animal 3	Animal 4	Animal 5	Animal 6	Animal 1	Animal 2	Animal 3	Animal 1	Animal 2	Animal 3	Animal 1	Animal 2	Animal 3	Animal 1	Animal 2	Animal 3
Phase 1	67	89	41	66	151	25	85	49	47	38	71	89	43	23	39	1	37	91	57	51	48	48	48	58
Phase 2	149	277	144	138	181	214	63	40	140	129	146	16	258	91	106	362	80	211	99	321	150	64	17	236
Lifting Behavior	Scrambled Peptide						AP2 Inhibitor Peptide						P1			P2			P3			P4
	Animal 1	Animal 2	Animal 3	Animal 4	Animal 5	Animal 6	Animal 1	Animal 2	Animal 3	Animal 4	Animal 5	Animal 6	Animal 1	Animal 2	Animal 3	Animal 1	Animal 2	Animal 3	Animal 1	Animal 2	Animal 3	Animal 1	Animal 2	Animal 3
Phase 1	35	33	6	18	7	11	48	32	12	33	21	54	9	7	3	5	16	11	2	7	26	10	11	9
Phase 2	128	74	45	22	85	44	29	50	77	80	16	94	49	17	12	34	29	19	3	12	20	46	7	35
Flinching Behavior	Scrambled Peptide						AP2 Inhibitor Peptide						P1			P2			P3			P4
	Animal 1	Animal 2	Animal 3	Animal 4	Animal 5	Animal 6	Animal 1	Animal 2	Animal 3	Animal 4	Animal 5	Animal 6	Animal 1	Animal 2	Animal 3	Animal 1	Animal 2	Animal 3	Animal 1	Animal 2	Animal 3	Animal 1	Animal 2	Animal 3
Phase 1	8	3	7	3	5	2	8	6	6	20	4	9	5	1	7	11	0	4	11	9	19	5	9	7
Phase 2	92	17	43	20	21	28	26	26	23	27	20	51	24	14	69	23	31	24	37	21	64	49	57	43
Supplemental Figure 6B: Incisional Pain Thermal - Ch1001 and Ch1002
	Scrambled Peptide Contralateral Paw																Scrambled peptide Ipsilateral Paw																Ch1001 Contralateral Paw
Day	Animal 1				Animal 2				Animal 3				Animal 4				Animal 1				Animal 2				Animal 3				Animal 4				Animal 1				Animal 2				Animal 3				Animal 4				Animal 5
-2	20.1	11.9	16.7	19.6	16.8	10.1	11.1	15.3	15.6	16.8	9.4	16.9	16.2	14.6	10.1	13.7	19.7	16.3	18.9	10.2	13.9	13.6	17.9	20.1	15.9	14.4	7.9	12.8	16.1	18.6	8.9	14.5	11.1	12.7	17	12.9	12.9	12.7	17.4	11.7	16.2	17.5	17.8	16.3	20.1	14.7	15.6	12.4	16.7
-1	14.1	15.9	14.2	16.9	11.3	20.1	12.1	17.1	18.8	14.5	13.1	14.3	13.2	15.1	16.6	15.9	20.1	16.7	19.4	16.3	9.3	17.1	19.9	12.1	17.4	15.5	20.1	13.8	15.4	12.1	14.3	15.3	20.1	17.9	13.3	17.3	13.3	12.41	12.9	12.7	14.6	16.9	14.3	12.7	16.9	13.4	14	13.1	20.1
1	18.9	15.8	15.8	15.2	14.8	19.1	13.2	9.7	13.4	11.6	13.3	8.4	16.9	14.3	17.8	11.3	6.2	2.9	3.4	3.9	5.3	2.6	2.9	4.9	2.9	3.4	5.1	4.1	4.4	7.3	6.4	4.7	14.6	11.7	11.6	10.9	14.3	10.8	13.2	11.9	20.1	16.9	18.8	14.2	17.7	13.9	15.9	10.4	12.7
2	11.8	11.7	12.3	15.9	20.1	9.8	15.2	14.8	13.7	16.9	17.1	17.4	11.9	9.9	9.6	12.6	6.6	6.9	5.5	5.9	4.5	5.9	2.5	3.9	7.7	6.9	6.3	7.2	6.2	5.3	3.9	4.6	20.1	16.9	17.9	15.4	15.3	14.6	14.2	15.9	20.1	15.9	15.2	12.4	11.6	18.5	11.6	17.7	20.1
3	13.7	9.9	10.4	16.2	19.9	14.9	11.3	15.4	17.8	9.6	14.9	14.1	14.4	11.2	9.5	11.7	6.9	5.9	4.9	3.2	2.4	3.9	5.9	7.9	9.9	5.4	6.8	4.5	10.1	7.4	7.1	6.6	15.1	18.9	17.3	14.9	15.9	16.4	16.7	15.6	15.7	10.9	12.2	12.3	15.3	15.4	17.3	12.2	20.1
4	14.5	15.9	14.9	15.1	9.5	12.7	15.6	14.8	20.1	8.9	8.9	10.3	6.9	15.5	14.8	12.5	3.7	6.2	5.9	3.3	9.2	9.8	5.8	8.6	5.9	10.3	4.9	9.9	9.6	7.6	9.2	6.1	15.2	15.9	13.1	17.7	13.7	12.8	17.2	12.6	15.9	10.8	12.3	16.2	11.9	17.4	12.1	12.7	11.1
5	14.4	13.7	10.7	10.2	11.6	17.5	11.3	14.9	8.7	7.8	7.8	19.1	14.7	16.5	12.3	10.2	12.7	11.2	8.9	5.4	7.4	12.8	15.7	12.8	5.5	11.4	10.1	4.3	10.5	9.7	4.9	4.3	14.3	16.2	11.8	12.5	14.9	18.9	13.8	11.1	20.1	16.2	16.1	16.5	20.1	12.9	13.1	14.8	20.1
6	20.1	9.3	9.1	10.8	12.9	13.5	17.2	14.5	17.6	16.9	11.9	11.1	8.1	9.6	10.9	9.5	9.5	6.8	6.4	6.4	7.9	8	9.7	6.2	5.4	6.2	7.5	13.5	13.4	13.8	9.9	12.4	11.4	13.6	10.9	12.9	12.3	12.2	11.7	13.3	20.1	13.9	15.8	10.9	13.1	18.2	10.4	17	15.5
7	17.9	10.9	11.5	13.3	14.9	10.8	11.5	17.6	18.3	10.8	11.3	11.7	10.4	14.7	11.3	6.9	6.9	11.7	8.8	9.9	11.5	12.8	12.5	5.6	15.8	13.6	12.4	11.7	8.9	18.8	4.9	10.9	20.1	12.9	15.5	14.1	16.1	12.9	13.1	13.2	14.9	12.6	11.2	12	13.6	14.5	12.7	14.3	10.9
8	12.9	10.5	13.2	12.2	20.1	18.9	15.9	18.3	9.9	12.3	11.9	11.4	18.7	11.4	11.8	10.7	10.9	8.8	9.9	9.9	14.2	17.4	12.3	16.8	10.8	13.1	12.9	10.1	10.8	13.2	9.7	11.2	15.6	12.8	10.2	14.1	17.6	10.9	12.5	16.4	18.1	19.5	16.5	16.9	16.1	14.9	10.9	14.7	15.2
9	19.9	11.1	10.6	13.9	16.4	9.9	12.9	19.8	12.2	14.1	17.3	14.5	9.9	15.9	9.3	11.7	13.4	9.7	9.7	10.3	9.9	10.3	14.1	14.9	13.6	15.6	16.5	15.2	8.1	12.8	8.6	9.8	14.1	19.3	15.6	12.9	19.5	14.8	16.5	13.9	17.7	17.8	14.9	11.5	19.5	14.2	13.8	10.2	16.2
[truncated: 143 more columns]
